# Supplementary material for: The Updated Genome of the Burying Beetle Nicrophorus vespilloides, a Model Species for Evolutionary and Genetic Studies of Parental Care
Source: Ecol Evol. 2024 Dec 9;14(12):e70601. doi: 10.1002/ece3.70601 (PMC11628744; doi:10.1002/ece3.70601)
Supplement: Supplementary file 1 — Data S1. [file ECE3-14-e70601-s001.txt]

Scripts from Cunningham et al., 2024. Nicrophorus vespilloides genome update. 

###

These are the commands used for each step. Each section assumes you have added the commands
and packages needed to make the named programs run on your system/cluster. All paths will 
need to be file system specific. I have tried to remove anything specific to my system. 

###

# CANU

canu \
  -p Nv -d Nv_full \
  genomeSize=205m useGrid=false \
  -pacbio <raw_PacBio_reads>
  
###
  
# FLYE 

flye --pacbio-corr <CANUcorrected_read_file> \
  --out-dir ./CANU_trimmed \
  --genome-size 205m -t 30 --asm-coverage 30

###

# BUSCO

time busco -i <genome_file> \
  -l /home/cbc83/No_genome/busco_anal/endopterygota_odb10 \
  --cpu 8 --augustus --augustus_species tribolium2012 -o <out_directory> -m genome -r

###

# purge_dups

minimap2 -xmap-pb -t 30 <genome_file> <reads_to_map_file> | pigz -p 30 - > <output_alignment_file>

~/scripts/purge_dups/bin/pbcstat <output_alignment_file>

~/scripts/purge_dups/bin/calcuts PB.stat > cutoffs 2>calcults.log

~/scripts/purge_dups/bin/split_fa <genome_file> > assembly.fasta.split

minimap2 -xasm5 -DP assembly.fasta.split assembly.fasta.split | pigz -p 30 - > assembly.fasta.split.self.paf.gz

~/scripts/purge_dups/bin/purge_dups -2 -T cutoffs -c PB.base.cov assembly.fasta.split.self.paf.gz > dups.bed 2> purge_dups.log

~/scripts/purge_dups/bin/get_seqs -e dups.bed <genome_file>

###

# LRScaf

minimap2 -t 5 <genome_file> <PacBio_read_file> > aln.mm

java -Xms100g -Xmx100g -jar $EBROOTLRSCAF/LRScaf-1.1.11.jar \
  --contig <genome_file> --alignedFile aln.mm -t mm -p 5 --output <output_file>

###

# quickmerge

nucmer -l 100 -prefix out <genome_file_1> <genome_file_2>

delta-filter -r -q -l 150000 out.delta > out.rq.delta

quickmerge -d out.rq.delta -q F <genome_file_2> a -r <genome_file_1> \
  -hco 5.0 -c 1.5 -l 150000 -ml 10000 -p <output_name>

###
  
# BLAST

blastn -db nt \
       -query <genome_file> \
       -outfmt "6 qseqid staxids bitscore std" \
       -max_target_seqs 10 \
       -max_hsps 1 \
       -evalue 1e-25 \
       -num_threads 30 \
       -out <results_file>

###
     
# blobtools

blobtools create -i <genome_file> \
  -b <mapped_reads.bam> \
  -t <BLAST_contamination_out> \
  -o <results_directory> --db <path_to_NCBI_taxdump>
  
### 

# RepeatModeler

RepeatMasker -pa 20 -e wublast -no_is -a -inv -x -gff -lib=<repeat_fasta_from_previous_genome> <genome_file>

###

# RepeatMasker

RepeatMasker -pa 10 -s -e rmblast -gff -lib <repeat_fasta>

###

# PILON

hisat2-build ${GENOME} ${GENOME%.*}

hisat2 -p 30 -q \
          -x ${GENOME%.*} \
          -1 $R1_PCR -2 $R2_PCR \
          --summary-file ${GENOME%.*}_${R1_PCR%.*}_paired_mapping_summary.txt \
          | samtools view -@ 30 -u -h \
          | samtools sort -@ 30 -o ${GENOME%.*}.${R1_PCR%.*}_sorted.bam -

samtools index -@ 30 ${GENOME%.*}.${R1_PCR%.*}_sorted.bam

java -Xmx460G -jar $EBROOTPILON/pilon-1.24.jar --genome ${GENOME} \
    --frags ${GENOME%.*}.${R1_PCR%.*}_sorted.bam \
    --output ${GENOME%.*}.pilon --outdir ./ --vcf --changes --fix snps,indels,gaps --minmq 30 --minqual 30

stats.sh in=${GENOME%.*}.pilon.fasta out=${GENOME%.*}_pilon_stats.txt

export AUGUSTUS_CONFIG_PATH=~/BUSCO/AUGUSTUS_config/

time busco -i ${GENOME%.*}.pilon.fasta \
  -l /home/cbc83/No_genome/busco_anal/endopterygota_odb10 \
  --cpu 8 --augustus --augustus_species tribolium2012 -o ${GENOME%.*}_PILON_BUSCO -m genome -r

rm ${GENOME%.*}.${R1_PCR%.*}_sorted.bam
rm ${GENOME%.*}.${R1_PCR%.*}_sorted.bam.bai

###

# Liftoff

liftoff -p 10 -polish -f features.txt -g <previous_annotation.gff> \
  -o <output.gff> <new_genome_file> <previous_assembly_file>

###

# fastqc > cutadapt > fastqc

NAME=$(ls *.fastq | cut -d '.' -f 1 | cut -d '_' -f 1 | sort | uniq)

for i in ${NAME}; do

    if [ -f "${i}.fastq" ] || [ -f "${i}_1.fastq" ]; then

       if [ -f "${i}_1.fastq" ]; then
       
           printf "\n\nRunning fastqc on ${i}_1.fastq.gz and ${i}_2_fastq.gz with default parameters with multiple threads.\n" >> ./raw-data_fastqc_summary-report.txt
       
           mkdir -p ./fastqc-files/${i}_R1_fastqc-files/

           mkdir -p ./fastqc-files/${i}_R2_fastqc-files/

           fastqc -t 30 -f fastq -o ./fastqc-files/${i}_R1_fastqc-files/ ./${i}_1.fastq &>> ./raw-data_fastqc_summary-report.txt
           
           fastqc -t 30 -f fastq -o ./fastqc-files/${i}_R2_fastqc-files/ ./${i}_2.fastq &>> ./raw-data_fastqc_summary-report.txt

         else

           if [ -f "${i}.fastq" ]; then
           
             printf "\n\nRunning fastqc on ${i}.fastq.gz with default parameters with multiple threads.\n" >> ./raw-data_fastqc_summary-report.txt
           
             mkdir -p ./fastqc-files/${i}_fastqc-files/

             fastqc -t 30 -f fastq -o ./fastqc-files/${i}_fastqc-files/ ./${i}.fastq  &>> ./raw-data_fastqc_summary-report.txt
             

           fi

       fi

       printf "\n\nRunning cutadapt on ${i}_1.fastq.gz and ${i}_R2.fastq.gz.\n" >> ../QC_reads/cutadapt_summary-report.txt


       if [ -f "${i}_1.fastq" ]; then

           cutadapt -a AGATCGGAAGAGC -A AGATCGGAAGAGC \
           -b CTGTCTCTTATACACATCT -B CTGTCTCTTATACACATCT \
           --pair-filter=any --cores=30 --trim-n -O 3 -u -2 -U -2 -q 10,10 -m 30 \
           -o ../QC_reads/${i}_R1_cutadapt-reads.fastq.gz -p ../QC_reads/${i}_R2_cutadapt-reads.fastq.gz \
           ./${i}_1.fastq ./${i}_2.fastq &>> ../QC_reads/cutadapt_summary-report.txt
           
         else

           if [ -f "${i}.fastq" ]; then
           
             cutadapt -a AGATCGGAAGAGC \
             -b CTGTCTCTTATACACATCT \
             --cores=30 --trim-n -O 3 -u -2 -q 10,10 -m 30 \
             -o ../QC_reads/${i}_cutadapt-reads.fastq.gz \
             ./${i}.fastq &>> ../QC_reads/cutadapt_summary-report.txt
             
           fi

     # fi
       
       printf "\n\nRunning cutadapt on ${i}_1.fastq.gz and ${i}_R2.fastq.gz.\n" >> ../QC_reads/cutadapt_summary-report.txt

      if [ -f "${i}_1.fastq" ]; then

          mkdir -p ../QC_reads/cutadapt_data_fastqc/${i}_R1_fastqc-files 

          mkdir -p ../QC_reads/cutadapt_data_fastqc/${i}_R2_fastqc-files
          
          fastqc -t 30 -f fastq -o ../QC_reads/cutadapt_data_fastqc/${i}_R1_fastqc-files/ ../QC_reads/${i}_R1_cutadapt-reads.fastq.gz \
           &>> ../QC_reads/cutadapt_data_fastqc/cutadapt-data_fastqc_summary-report.txt

          fastqc -t 30 -f fastq -o ../QC_reads/cutadapt_data_fastqc/${i}_R2_fastqc-files/ ../QC_reads/${i}_R2_cutadapt-reads.fastq.gz \
          &>> ../QC_reads/cutadapt_data_fastqc/cutadapt-data_fastqc_summary-report.txt
          
      
         else
         
           if [ -f "${i}.fastq" ]; then
           
            mkdir -p ../QC_reads/cutadapt_data_fastqc/${i}_fastqc-files
            
            fastqc -t 30 -f fastq -o ../QC_reads/cutadapt_data_fastqc/${i}_fastqc-files/ ../QC_reads/${i}_cutadapt-reads.fastq.gz \
            &>> ../QC_reads/cutadapt_data_fastqc/cutadapt-data_fastqc_summary-report.txt
            
           fi

   #  fi

    fi

done

###

# HISAT

hisat2 -p 30 -q --no-softclip \
          -x <genome_file> \
          -1 <RNA-seq_reads_1> -2 <RNA-seq_reads_2> \
          --summary-file <results_summary> \
          | samtools view -@ 30 -u -h - \
          | samtools sort -@ 30 -o <results.bam> -

samtools index <results.bam>

###

# StringTie

for i in ${NAME}; do

    if [[ -f ${i}_sorted.bam ]]; then

         stringtie -p 20 -t -f 0.1 -c 2 -G <LiftOff_output.gff> \
           -o ../StringTie/Nv_Trans_NCBI_${i}.gtf -l ${i} ${i}_sorted.bam

    fi

done

GTF_list=$(ls ../StringTie/*.gtf | cut -d '.' -f 1-4)

stringtie --merge -p 20 -f 0.1 -l Nv_Trans_NCBI -o <output_gff_name> ${GTF_list}
